# Supplementary material for: Mollification of Doxorubicin (DOX)-Mediated Cardiotoxicity Using Conjugated Chitosan Nanoparticles with Supplementation of Propionic Acid
Source: Nanomaterials (Basel). 2022 Jan 31;12(3):502. doi: 10.3390/nano12030502 (PMC8838624; doi:10.3390/nano12030502)
Supplement: Supplementary file 1 [file nanomaterials-12-00502-s001.zip]

Archive with 1 entries (1 files):
- nanomaterials-1503091-SI.pdf
